# Supplementary material for: Current freezing and thawing scenarios employed by North Atlantic fisheries: their potential role in Newfoundland and Labrador’s northern cod (Gadus morhua) fishery
Source: PeerJ. 2021 Dec 10;9:e12526. doi: 10.7717/peerj.12526 (PMC8667752; doi:10.7717/peerj.12526)
Supplement: Supplemental Information 4 [file peerj-09-12526-s004.zip]

Archive with 11 entries (9 files):
- Data/
- Data/shapefiles/
- Data/shapefiles/Divisions.dbf
- Data/shapefiles/Divisions.prj
- Data/shapefiles/Divisions.sbn
- Data/shapefiles/Divisions.sbx
- Data/shapefiles/Divisions.shp
- Data/shapefiles/Divisions.shp.xml
- Data/shapefiles/Divisions.shx
- Fig_23.png
- Map.R
